# Supplementary material for: NaCl Induces Flavonoid Biosynthesis through a Putative Novel Pathway in Post-harvest Ginkgo Leaves
Source: Front Plant Sci. 2017 Jun 12;8:920. doi: 10.3389/fpls.2017.00920 (PMC5466993; doi:10.3389/fpls.2017.00920)
Supplement: TABLE S1 — Sequences of the primers used in this research. [file Table_1.XLSX]

## Sheet: Sheet1
		Primer names	Primer sequences
		GbPAL-RTF	ATGGTTGCAGGAGCAGAAAGGA
		GbPAL-RTR	TCAGAATGGACCAGGAGTTCCTT
		GbCHS-RTF	AACAAGTAAACCCATTCATACATCC
		GbCHS-RTR	ATTTGAAATCGCAATACCAACC
		GbCHI-RTF	CGGAAACTGCAAACGTTGTG
		GbCHI-RTR	TGCTTGCTTCAACACTTGCA
		GbFLS-RTF	AGCCACGCACACTGTAATGG
		GbFLS-RTR	GGCGGCTTTCTGCAACATAT
		GbF3H-RTF	GGCCCAAAGTGGCGTACA
		GbF3H-RTR	TCCGGCCAGTGAGATTATGG
		GbANS-RTF	AATGCGGAGGAGGAAAAGAA
		GbANS-RTR	AATGAGGGAGTCGGAGATGC
		GbMYBF2-RTF	TGAAACGGGGCTTACTGTCT
		GbMYBF2-RTR	GTCGATTCCCATTTGCCGAA
		GbGAPDH-RTF	TAGGAATCCCGAGGAAATACC
		GbGAPDH-RTR	TTCACGCCAACAACGAACATG
